# Supplementary material for: Geotrichum candidum gene expression and metabolite accumulation inside the cells reflect the strain oxidative stress sensitivity and ability to produce flavour compounds
Source: FEMS Yeast Res. 2018 Oct 5;19(1):foy111. doi: 10.1093/femsyr/foy111 (PMC6211236; doi:10.1093/femsyr/foy111)
Supplement: Supplementary Data [file foy111_supplemental_files.zip]

Archive with 6 entries (6 files):
- Supplementary_Boxplots.pptx
- Supplementary_Calibration_table.docx
- Supplementary_GC-MS_table.xlsx
- Supplementary_LC-MS_table.xlsx
- Supplementary_Primers_table.docx
- Supplementary_Reblochon_table.xlsx
