# Supplementary material for: Geotrichum candidum gene expression and metabolite accumulation inside the cells reflect the strain oxidative stress sensitivity and ability to produce flavour compounds
Source: FEMS Yeast Res. 2018 Oct 5;19(1):foy111. doi: 10.1093/femsyr/foy111 (PMC6211236; doi:10.1093/femsyr/foy111)
Supplement: Supplementary Data [file foy111_supplemental_files.zip › Supplementary_GC-MS_table.xlsx]

## Sheet: Feuil1
			Specific area (area/g dry weight/L)
	Classes	Name	GC918-PL-1	GC918-PL-2	GC918-PL-3	Gc918_PL_Mean	Standard deviation	GC203-PL-1	GC203-PL2	GC203-PL3	Gc203_PL_Mean	Standard deviation	Gc908-PLM	Gc908-PLM	Gc908-PLM	Gc918_PLM_Mean	Standard deviation	Gc203-PLM	Gc203-PLM	Gc203-PLM	Gc203_PLM_Mean	Standard deviation
	Aldehyde	Acetaldehyde	1.01626e+06	1409415	2.2511e+06	1.55893e+06	630850	5.55943e+06	3.20248e+06	4260508	4.34081e+06	1.18053e+06	1661655	912196	1.25762e+06	1.27716e+06	375111	2.47352e+06	2.93888e+06	2.90949e+06	2.77397e+06	260607
	Alcohol	Ethanol	1.89178e+06	8.19536e+06	4.56219e+06	4.88311e+06	3.16402e+06	5.36046e+06	5.0527e+06	6750284	5.72115e+06	904444	7.45931e+06	5.56157e+06	4.50551e+06	5.84213e+06	1.49675e+06	3.14268e+06	3.15837e+06	3.15799e+06	3.15301e+06	8949.73
	Methyl ketone	2-Propanone	8.67508e+07	1.0356e+08	1.01723e+08	9.73445e+07	9.22031e+06	9.22526e+07	5.50593e+07	70326678	7.25462e+07	1.86957e+07	1.80021e+07	2.04049e+07	3.10643e+07	2.31571e+07	6.95242e+06	3.72993e+07	2.49059e+07	1.81955e+07	2.68002e+07	9.69176e+06
	Alcohol	2-Propanol	3.40908e+07	41283045	3.48827e+07	3.67522e+07	3.94377e+06	0	0	0	0	0	2.38752e+07	35207150	1.71816e+07	2.54213e+07	9.11171e+06	0	0	0	0	0
	Thiol	Methanethiol	1.65696e+06	1.37219e+06	1.30796e+06	1.4457e+06	185749	0	0	0	0	0	5.75465e+06	8.44475e+06	9.26873e+06	7.82271e+06	1.83777e+06	1.51399e+07	1.0015e+07	6.75767e+06	1.06375e+07	4.22565e+06
	Thioether	dimethyl sulfide	0	0	0	0	0	0	0	0	0	0	6.03017e+06	7.23872e+06	7.12668e+06	6.79852e+06	667764	2.3407e+07	2.4472e+07	2.78546e+07	2.52445e+07	2.32223e+06
	Thioester	S-Methyl thioacetate	0	0	0	0	0	0	0	0	0	0	13472550	1.06189e+07	7.22097e+06	1.04375e+07	3.12974e+06	4.59093e+07	2.57024e+07	2.54791e+07	3.23636e+07	1.17314e+07
	Organic sulphur compound	dimethyl Disulfide	3.33099e+07	3.25593e+07	2.74908e+07	3.112e+07	3.16531e+06	7.83377e+07	4.33685e+07	52221916	5.79761e+07	1.81809e+07	2.33856e+08	2.82626e+08	5.30257e+08	3.48913e+08	1.5893e+08	3.6354e+09	1.94637e+09	2.16405e+09	2.58194e+09	9.18796e+08
	Thioether	2,4-Dithiapentane	0	0	0	0	0	0	0	0	0	0	2033335	1.08461e+06	1.3638e+06	1.49392e+06	487563	3.32844e+06	3.86739e+06	3.59345e+06	3.59643e+06	269487
	Aldehyde	Methional	478950		7.85624e+06	4.16759e+06	5.21653e+06	497283	513396	441176	483952	37910.5	9.52687e+06	6.80594e+06	5.33174e+06	7.22152e+06	2.12822e+06	4.77191e+07	3.51373e+07	3.29397e+07	3.85987e+07	7.97454e+06
	Organic sulphur compound	dimethyl Trisulfide	0	0	0	0	0	369745	147457	226574	247926	112672	9.60793e+06	1.03161e+07	7.71089e+06	9.21165e+06	1.34707e+06	4.79891e+07	2.88047e+07	3.01958e+07	3.56632e+07	1.06972e+07
	Aldehyde	iso butyraldehyde	2.88507e+06	3370625	5.14002e+06	3.79857e+06	1.18683e+06	1.10205e+07	7.03296e+06	8444108	8.83251e+06	2.02192e+06	176121	0	0	58707.1	101684	974950	499303	479388	651214	280541
	Alcohol	2-methyl- 1-Propanol	0	0	0	0	0	2.94118e+06	3.65851e+06	4146108	3.58193e+06	606105	0	0	0	0	0	0	0	0	0	0
	Aldehyde	3-methyl-Butanal	2.08549e+06	2191140	2.49368e+06	2.25677e+06	211859	4.87778e+06	3.362e+06	4013816	4.08453e+06	760363	0	0	0	0	0	4.40062e+06	4.15573e+06	5.51503e+06	4.69046e+06	724518
	Aldehyde	2-methyl-Butanal	979485	904488	0	627991	545147	3.52364e+06	1.92185e+06	2683906	2.7098e+06	801210	0	0	0	0	0	1.2361e+06	899600	1.1391e+06	1.0916e+06	173207
	Alcohol	3-methyl-1-Butanol	0	0	0	0	0	4.18414e+06	1.95136e+06	3114110	3.0832e+06	1.11671e+06	0	0	0	0	0	1.8965e+06	1.38042e+06	1350600	1.54251e+06	306931
	Alcohol	2-methyl-1-Butanol	0	0	1.11078e+06	370260	641309	1.85513e+06	1.0797e+06	1479648	1.47149e+06	387781	0	0	0	0	0	645126	428932	306088	460049	171648
	Aldehyde	Phenylethanal	0	0	0	0	0	0	0	0	0	0	0	0	0	0	0	973934	600449	748150	774178	188098
		Styrene	901376	604975	2.50786e+06	1.33807e+06	1.02385e+06	1.12924e+06	768812	800036	899363	199691	0	0	0	0	0	0	0	0	0	0
	Methyl ketone	Acetophenone	256986	225158	1.31136e+06	597836	618138	367857	200244	250938	273013	85959.4	94339.3	78477.3	142477	105098	33328.5	419158	409542	261669	363456	88281.1
	Aldehyde	2-Butenal	361437	233134	720355	438309	252543	0	0	0	0	0	121150	206780	157048	161659	43000.9	411650	314189	455521	393787	72339.6
	Aldehyde	2-Propenal	0	0	0	0	0	0	0	0	0	0	1331935	995322	665442	997566	333252	1.16879e+07	9.34341e+06	3.86459e+06	8.29864e+06	4.01495e+06
	Alkane	Octane	1.03638e+06	968772	2.10188e+06	1.36901e+06	635585	359900	269887	210110	279966	75401.9	97122.3	128326	208865	144771	57657.9	0	0	0	0	0
	Fatty aldehyde	Hexanal	4.178e+06	4.26257e+06	6.44262e+06	4.96107e+06	1.28376e+06	6.06008e+06	3.70302e+06	4325442	4.69618e+06	1.22148e+06	1.13769e+06	2045370	1.53183e+06	1.57163e+06	455148	4.16964e+06	3838500	4.36535e+06	4.1245e+06	266312
	Methyl ketone	2-Heptanone	0	0	0	0	0	0	0	0	0	0	94540.2	154988	113636	121055	30899.4	0	0	0	0	0
	Fatty aldehyde	Heptanal	6.41148e+06	7.82304e+06	1.07231e+07	8.31919e+06	2.19819e+06	1.22709e+07	7.19303e+06	9481318	9.6484e+06	2.54303e+06	2.35837e+06	2.9352e+06	4319865	3.20448e+06	1.00809e+06	7127450	7.44572e+06	8.4841e+06	7.68576e+06	709463
	Methyl ketone	2-Octanone	0	0	0	0	0	516960	326006	455564	432843	97483.3	0	0	0	0	0	0	0	0	0	0
	Fatty aldehyde	Octanal	6.60722e+06	8368015	1.27034e+07	9.22622e+06	3.13741e+06	1.49203e+07	7.88905e+06	11888564	1.1566e+07	3.52671e+06	2.22517e+06	3.15979e+06	4.58836e+06	3.32444e+06	1.19017e+06	7889450	7.77811e+06	8.66298e+06	8.11018e+06	481962
	Fatty alcohol	1-Octanol	0	0	0	0	0	0	0	0	0	0	124178	93584.1	133978	117247	21070.2	0	0	0	0	0
	Aldehyde	2-Octenal	670772		998395	834583	231664	1.65677e+06	882896	1295976	1.27855e+06	387232	0	0	0	0	0	0	0	0	0	0
	Fatty aldehyde	Nonanal	5.58285e+06	7421565	1.73301e+07	1.01115e+07	6.3187e+06	1.05778e+07	8.63443e+06	9652330	9.62153e+06	972063	2.16555e+06	4.44129e+06	2.82244e+06	3.14309e+06	1.17127e+06	9.20477e+06	9.71899e+06	9.78666e+06	9.57014e+06	318224
	Alcohol	2-methyl-2-Propanol	2.22845e+07	63861075	1.55162e+07	3.38872e+07	2.61778e+07	3.80952e+07	2.26842e+07	35797728	3.21924e+07	8.31409e+06	1.82003e+06	2.24653e+06	4334100	2.80022e+06	1.34538e+06	1.09017e+07	7.23866e+06	7.80748e+06	8.6493e+06	1.9713e+06
	Methyl ketone	2-Butanone	9.96829e+06	15415580	1.2021e+07	1.24683e+07	2.75106e+06	2.72801e+07	1.52721e+07	22520564		6.04687e+06	8801095	2.99893e+06	5.61129e+06		2.90587e+06	4.89322e+06	3.04308e+06	3.82443e+06		928785
	Alcohol	2-methyl-2-Butanol	938283	0	0	312761	541718	1766874	1.39183e+06	1.02941e+06		368749	0	0	0		0	0	0	0		0
		1H-Pyrrole	2.95359e+06	5667760	2.53521e+06	3.71885e+06	1.70072e+06	0	0	0		0	3.60706e+06	4.81125e+06	2.06735e+06		1.37536e+06	0	0	0		0
	ketone	hexane-2,3-dione	0	0	0	0	0	0	0	0		0	403938	336656	501412		82837.7	0	0	0		0
	Fatty alcohol	2-ethyl-1-Hexanol	2.35211e+06	2.46183e+06	3.57906e+06	2.79767e+06	678924	4.56861e+06	2.56397e+06	3568038		1.00232e+06	867419	1.29102e+06	632603		333690	4.27524e+06	3869800	3.7481e+06		276005
