# Supplementary material for: Geotrichum candidum gene expression and metabolite accumulation inside the cells reflect the strain oxidative stress sensitivity and ability to produce flavour compounds
Source: FEMS Yeast Res. 2018 Oct 5;19(1):foy111. doi: 10.1093/femsyr/foy111 (PMC6211236; doi:10.1093/femsyr/foy111)
Supplement: Supplementary Data [file foy111_supplemental_files.zip › Supplementary_LC-MS_table.xlsx]

## Sheet: Feuil1
	Specific quantification
	ng/mg cells (wet weight)
	Alanine	Cysteinylglycine	DL-Arginine	DL-Cystathionine	DL-Homocysteine	Gamma-glutamylcysteine	Glycine	Hypotaurine	Isoleucine	Aspartic acid	L-Cysteine	L-Cysteinicsulfinic acid	L-Glutamic acid	L-Glutathione-reduced	L-Histidine	L-Serine	L-Leucine	L-Threonine	L-Tyrosine	L-Valine	L-Lysine	L-Methionine	o-acetyl-serine	Phenylalanine	Proline	S-Adenosyl-Methionine	Taurine
Gc203-PL-50	59.25	1.35	6.45	1.2		0.15	5.95	2.15	4.05	4.4	4.85	0	45.95	90.7	6.75	4.75	6.1	10.15	2.3	5.75	2.85	1.4		5	162		0.6
Gc203-PL-50	68.55	1.9	8.05	1		0.2	6.65	2.45	4.75	4.85	5.6		62.85	119.55	8.45	4.65	6.7	12.15	3.15	6.35	3.1	1.45		6.1	161.5		0.6
Gc203-PL-50	60.95	1.75	7.45	1.35		0.25	6.1	2.5	4.4	4.9	4.85		68	103.4	7.1	4.5	6.45	10.45	2.75	6.8	3.35	1.25		5.45	162.5		0.75
Gc203-PL-20	53.72	2.08	6.86	1.5		0.22	6.04	2.42	4.2	5.48	4.72		41.06	116.86	7.68	4.98	6.08	10.1	2.98	5.94	3.2	1.32		5.08		0.04	0.34
Gc203-PL-20	56.64	1.96	6.4	0.98		0.24	5.54	2.14	3.92	4.58	4.5		43.24	103.6	7.66	4.08	5.74	10.06	2.86	6.06	2.92	1.24		4.74		0	0.22
Gc203-PL-20	48.74	1.84	6.26	1.32		0.24	5.3	2.18	3.74	4.62	4.34		51.84	89.86	6.38	3.92	5.3	8.78	2.56	5.94	3.06	1		4.3		0.04	0.36
Gc203-PL-10	43.45	2.09	5.97	1.68		0.2	5.32	1.87	3.95	5.83	4.14		46.44	87.99	7.08	4.53	5.62	8.93	3.07		3.31	1.42		4.33		0.05	0.29
Gc203-PL-10	52.35	2.33	6.65	1.21		0.25	5.66	1.89	4.23	5.58	4.31		58.02	101.85	7.85	4.21	6	10.02	3.61		3.32	1.45		5.2		0.06	0.22
Gc203-PL-10	43.1	2.2	6.25	1.69		0.24	5.13	2.03	3.99	5.77	3.9	0	62.84	90.83	6.43	4	5.57	8.48	3.06		3.37	1.2		4.4		0.11	0.37
Mean	54.0833	1.94444	6.70444	1.32556	0	0.221111	5.74333	2.18111	4.13667	5.11222	4.57889	0	53.36	100.516	7.26444	4.40222	5.95111	9.90222	2.92667	6.14	3.16444	1.30333	0	4.95556	162	0.05	0.416667
Standard deviation	8.32958	0.286754	0.660911	0.260773	0	0.0329562	0.484794	0.234011	0.30133	0.553235	0.499836	0	9.84114	11.7774	0.696583	0.366939	0.443606	1.10222	0.374299	0.378999	0.192686	0.14824	0	0.592413	0.5	0.0357771	0.188082
Gc918-PL-50	113.05	5.95	29.85	10.7		1.9	9.25	4.05	7.85	21.85	13.75		168.8	221.7	21.15	9.65	14.9	14	6.65	14.95	24.65	1.85		9.35	162	0.15	0.4
Gc918-PL-50	97.45	5.85	29.55	10.25		2	9.1	4.5	7.85	20.15	13.7		181	239.8	20.9	9.35	14.75	13.7	6.7	14.7	22.7	1.8		9.85	161.5	0.15	0.45
Gc918-PL-50	81.05	4.15	22.8	7.8		1.3	7.15	2.75	5.8	10.7	10.55		122.4	169.85	15.9	7.05	11.5	10.25	4.25	11.2	17	1.35		6.65	162.5	0.1	0.2
Gc918-PL-20	97.48	7.48	27.86	12.02		2.34	8.94	3.08	7.88	23.1	14.08		142.04	251.82	20.58	9.16	14.76	13.54	7.76	15.2	25.54	2.08		9.16		0.56	0.18
Gc918-PL-20	88.28	6.66	25.66	10.82		2.1	8.74	3.16	7.52	21.04	13.18		139.7	240.04	18.78	9.34	14.12	13.06	7.44	14.86	22.08	1.94		8.56		0.44	0.3
Gc918-PL-20	75.76	5.74	21.34	9	0.02	1.7	7.28	2.22	6.22	12.96	10.28		110.86	197.7	15.66	7.4	11.92	10.68	5.38	12.2	18.12	1.5	0.16	6.88		0.26	0.32
Gc918-PL-10	84.51	6.78	26.7	12.11		2.31	8.37	2.06	8.07	24.1	12.03		162.88	224.44	18.85	8.6	15.35	12.47	8.72	6.03	25.94	2.26		9.33		0.71	0.27
Gc918-PL-10	71.46	6.2	23.34	10.79		2.03	8.2	2.11	7.59	20.98	10.71		158.65	206.92	16.49	8.26	14.41	11.63	7.35	5.59	22.29	2.09		8.51		0.48	0.3
Gc918-PL-10	71.03	5.67	21	9.77		1.75	7.42	1.57	7.07	14.2	9.77		130.41	183.72	15.33	7.5	13.18	10.55	6.64	5.04	19.71	1.81	0.37	7.34		0.46	0.21
Mean	86.6744	6.05333	25.3444	10.3622	0.02	1.93667	8.27222	2.83333	7.31667	18.7867	12.0056	0	146.304	215.11	18.1822	8.47889	13.8767	12.2089	6.76556	11.0856	22.0033	1.85333	0.265	8.40333	162	0.367778	0.292222
Standard deviation	13.9767	0.926876	3.38478	1.37357	0	0.323844	0.813246	0.969923	0.801062	4.85218	1.70916	0	23.1278	27.6432	2.38001	0.972258	1.37236	1.46874	1.3175	4.36945	3.18113	0.287924	0.148492	1.17162	0.5	0.211706	0.0906612
Gc203-PLM-50	67.1	0.4	61.35	199.9		0.35	8.7	128.5	4.6	17.5	8.3		57.7	19.6	27.65	1.65	8.3	30.7	38.25	5.6	18.45	48.4	0.1	13.8	162	136.55	23.9
Gc203-PLM-50	83.2	0.55	83.95	273.95	0.05	0.45	12	153.95	6	22.7	11.45		75.15	26.65	35.65	2.2	10.8	38.55	47.6	7.45	29.15	67.3		18.35	161.5	183.45	28.4
Gc203-PLM-20	66.72	0.62	89.06	279.48	0.1	0.54	13.06	128.76	6.6	22.32	11.68	0	51.28	31.14	34.12	2.42	12.1	40.08	53.32	9.02	44.04	130.18	0.14	23.14		245.7	20.32
Gc203-PLM-20	61.72	0.46	58.26	214.76	0.08	0.4	8.74	106.24	4.7	19.28	8.7	0	50.76	24.46	26.02	1.6	8.08	28.42	41.04		20.58	51.5	0.12	14.56		179.34	20.66
Gc203-PLM-20	69.92	0.56	71.86	247.32	0.08	0.46	10.32	117.4	5.4	21.4	9.96	0	56.44	28.16	28.86	1.8	9.52	31.86	46.46		27.48	60.26	0.14	17.22		197.84	20.92
Gc203-PLM-10	59.38	0.55	86.75	252.62		0.54	11.8	100.96	7	24.21	9.92	0	58.15	25.73	30.88	2.13	12.15	35.46	61.02	7.05	43.23	118.33	0.12	24.04		279.3	18.75
Gc203-PLM-10	54.77	0.42	54.26	192.49		0.36	8.25	81.71	4.69	19.99	7.22	0	54.23	20.23	22.18	1.41	7.91	25.13	43.94		20.05	49.44	0.11	14.71		203.83	17.05
Gc203-PLM-10	65.37	0.55	75.9	244.45		0.47	10.89	97.76	6.06	25.53	9.22	0	68.46	25.34	27.7	1.82	10.73	30.94	58.27		30.52	64.49	0.12	19.64		259.07	21.22
Mean	66.0225	0.51375	72.6737	238.121	0.0775	0.44625	10.47	114.41	5.63125	21.6163	9.55625	0	59.0213	25.1638	29.1325	1.87875	9.94875	32.6425	48.7375	7.28	29.1875	73.7375	0.121429	18.1825	161.75	210.635	21.4025
Standard deviation	8.46491	0.0774481	13.5221	32.5531	0.0206155	0.0728869	1.77567	22.5862	0.925966	2.64056	1.52477	0	8.53167	3.83678	4.35489	0.341987	1.7468	5.06676	8.11932	1.40615	9.96679	32.093	0.0146385	3.89786	0.353553	47.37	3.44698
Gc918-PLM-50	211.2	2.65	87.1	396.55	0.1	0.75	36.4	90.05	14.2	139.9	26.55		299.6	97.5	62.05	15	21	62.15	49.25	21.35	151.35	1314.05		38.3	162	296.2	7.7
Gc918-PLM-50	239	3	95.25	475.85	0.2	0.9	44.65	108.45	18.6	165.15	31	0	322.05	119.1	78.6	17.8	27.35	75.95	68.9	25.35	196.6	1589.1		51.45	162	376.05	9
Gc918-PLM-50	194	1.75	56.45	326.3	0.1	0.5	36.5	84.8	13.65	130.7	23.85		270	71.9	55.6	12.45	19.4	51.6	47.75	18.4	113.75	1269.35	0.35	34.4	161.5	282	8.25
Gc918-PLM-20	182.86	3	86.52	388.5	0.22	0.8	33.7	70.08	15.02	130.58	24.32	0	242.32	105.82	57.4	14.08	20.94	56.04	58.22	21.5	173.24	1084.82		40.22		339.06	6.74
Gc918-PLM-20	198.1	3.28	90.76	457.36	0.26	1.04	38	79.8	18.12	145.14	25.96	0	258.76	118.62	70.16	16.5	25.76	64.22	82.06	25.28	211.6	1242.02	0.24	53.74		440.96	7.24
Gc918-PLM-20	170.32	1.96	53.18	323.38	0.22	0.56	31.96	66.16	13.58	118.84	21.1	0	215.94	73.94	49.56	11.32	19.08	44.68	51.92		124.34	999.34	0.26	36.08		335.84	6.64
Gc918-PLM-10	160.21	2.77	97.9	380.4		0.57	30.84	54.34	17.28	125.79	19.27	0	248.79	53.78	57.69	13.34	23.54	51.47	77.05		186.94	1034		44.93		479.37	6.77
Gc918-PLM-10	158.86	2.87	95.7	416.33		0.73	31.93	61	19.1	135.74	21.34	0	260.86		67.63	14.09	27.73	55.54	106.85	8.74	208.56	1124.79	0.31	52.83		519.9	7.25
Gc918-PLM-10	142.93	1.63	55.32	292.75		0.38	27.9	50.21	14.1	109.28	17.49	0	228.35		45.66	10.38	20.22	38.81	63.21		123.25	897.49	0.33	37.64		399.76	5.91
Mean	184.164	2.54556	79.7978	384.158	0.183333	0.692222	34.6533	73.8767	15.9611	133.458	23.4311	0	260.741	91.5229	60.4833	13.8844	22.78	55.6067	67.2456	20.1033	165.514	1172.77	0.298	43.2878	161.833	385.46	7.27778
Standard deviation	29.8676	0.605498	19.0092	61.6284	0.067429	0.208373	4.91583	18.6844	2.2825	16.0488	4.13514	0	33.3484	25.3431	10.3416	2.36403	3.41078	10.9871	19.116	6.16209	38.4442	206.932	0.0465833	7.63833	0.288675	81.8176	0.929809
