# Supplementary material for: Geotrichum candidum gene expression and metabolite accumulation inside the cells reflect the strain oxidative stress sensitivity and ability to produce flavour compounds
Source: FEMS Yeast Res. 2018 Oct 5;19(1):foy111. doi: 10.1093/femsyr/foy111 (PMC6211236; doi:10.1093/femsyr/foy111)
Supplement: Supplementary Data [file foy111_supplemental_files.zip › Supplementary_Reblochon_table.xlsx]

## Sheet: Feuil1
S	Sulphur metabolism		GECA: G. candidum gene name
BCAA	Branched chain amino acid metabolism		Sc: Saccharomyces cerevisiae
FA	Fatty acid metabolism
Oxidative	Oxidative stress response
Iron	Iron uptake
	Gene expression enhanced at day 35
	Gene expression strongly enhanced at day 35
					Reblochon-Normalized read numbers x 10,000,000 (normalization against the corresponding species) Monnet et al, Front Microbiol. 2016 Apr 20;7:536
	GECA	Sc standard name	Product information	GECA	Reblochon-day5_replicate1	Reblochon-day5_replicate2	Reblochon-day5_replicate3	Mean	SD	Reblochon-day14_replicate1	Reblochon-day14_replicate2	Reblochon-day14_replicate3	Mean	SD	Reblochon-day19_replicate1	Reblochon-day19_replicate2	Reblochon-day19_replicate3	Mean	SD	Reblochon-day35_replicate1	Reblochon-day35_replicate2	Reblochon-day35_replicate3	Mean	SD
S	GECA07s03013g		S-adenosyl-L-methionine-dependent methyltransferase	GECA07s03013g	493.067	501.253	483.653	492.658	8.80681	483.715	508.431	534.022	508.723	25.1549	498.87	533.267	539.473	523.87	21.872	142.303	207.918	181.763	177.328	33.0317
S	GECA02s02144g		S-adenosyl-L-methionine-dependent methyltransferase	GECA02s02144g	4681.41	3489.97	4627.72	4266.37	672.913	6872.17	6630.54	4539.91	6014.21	1282.48	6814.12	14718.7	10773.3	10768.7	3952.27	2458.83	2593.95	2424.3	2492.36	89.6579
S	GECA21s01044g		S-adenosyl-L-methionine-dependent methyltransferase	GECA21s01044g	711.227	709.272	692.783	704.428	10.1315	706.162	667.499	628.205	667.289	38.9787	505.936	574.852	601.211	560.666	49.1961	305.13	360.503	231.335	298.989	64.8028
S	GECA22s01363g		S-adenosyl-L-methionine-dependent methyltransferase	GECA22s01363g	543.509	520.05	563.894	542.484	21.94	916.574	877.631	654.5	816.235	141.414	622.292	1041.46	914.311	859.355	214.921	49.2587	78.8077	80.259	69.4418	17.4942
S	GECA15s03145g		S-adenosyl-L-methionine-dependent methyltransferase	GECA15s03145g	1450.62	1601.92	1586.48	1546.34	83.2565	1339.73	1144.7	1167.49	1217.31	106.63	1032.6	764.431	996.628	931.22	145.558	247.662	347.089	198.287	264.346	75.7911
S	GECA08s03948g	SAM2	S-adenosylmethionine synthetase	GECA08s03948g	15120.3	16800.7	16922.8	16281.3	1007.28	17586.1	17037.6	15774.9	16799.5	928.756	19711.7	14715	19467.6	17964.8	2817.03	36741.5	46426.1	33078.5	38748.7	6896.46
S	GECA01s10218g	MET1	S-adenosyl-L-methionine uroporphyrinogen III transmethylase	GECA01s10218g	608.663	609.022	624.548	614.077	9.06925	347.84	205.723	198.406	250.656	84.243	306.2	187.133	191.584	228.305	67.495	1719.95	932.278	837.999	1163.41	484.277
S	GECA08s01792g	SAH1	S-adenosyl-L-homocysteine hydrolase	GECA08s01792g	18130.4	19847.5	19961.2	19313	1025.76	19818.7	18136.4	17693.5	18549.5	1121.25	20756.6	16910.4	19687.1	19118	1985.2	50328.7	56704.6	54285.8	53773	3218.77
S	GECA18s00835g	MET6	Cobalamin-independent methionine synthase	GECA18s00835g	3082.41	3288.63	3330.6	3233.88	132.85	2159.25	2538.48	2101.19	2266.31	237.491	1511.68	1555.77	1306.79	1458.08	132.864	3520.63	2300.51	4133.34	3318.16	933.037
S	GECA10s02199g	MET6	Cobalamin-independent methionine synthase	GECA10s02199g	5172.37	4819.13	5154.33	5048.61	198.945	6159.41	6841.04	7059.42	6686.62	469.456	5876.21	8266.87	7683.94	7275.67	1246.52	10072	11537.8	10266.1	10625.3	796.17
S	GECA01s08799g	MHT1	S-methylmethionine-homocysteine methyltransferase	GECA01s08799g	538.885	466.165	433.424	479.491	53.9787	280.679	251.276	230.438	254.131	25.2421	278.406	227.495	241.072	248.991	26.3633	251.767	280.019	302.152	277.979	25.2544
S	GECA01s08799g	SAM4	S-methylmethionine-homocysteine methyltransferase	GECA01s08799g	538.885	466.165	433.424	479.491	53.9787	280.679	251.276	230.438	254.131	25.2421	278.406	227.495	241.072	248.991	26.3633	251.767	280.019	302.152	277.979	25.2544
S	GECA04s04773g	STR3	Cystathionine beta-lyase	GECA04s04773g	781.846	753.55	810.617	782.004	28.5338	805.545	793.872	786.93	795.449	9.4071	769.268	702.665	716.847	729.593	35.083	1127.48	786.4	880.489	931.455	176.157
S	GECA19s01484g	CYS4	Cystathionine beta-synthase	GECA19s01484g	5269.05	5842.52	5714.44	5608.67	301.007	4919.84	4296.31	4131.14	4449.1	415.955	3373.38	2898.72	3560.72	3277.61	341.23	1273.88	1462.13	1066.97	1267.66	197.654
S	GECA05s00076g	STR2	Cystathionine gamma-synthase	GECA05s00076g	1238.76	1483.29	1559	1427.02	167.37	1504.33	1389.37	1308.04	1400.58	98.6226	1461.28	996.207	1226.92	1228.14	232.538	923.6	689.148	663.317	758.688	143.4
S	GECA09s02639g	CYS3	Cystathionine gamma-lyase	GECA09s02639g	8136.66	10376.8	9389.38	9300.93	1122.67	9528.72	7991.25	5936.4	7818.79	1802.36	9329.2	5791.33	7728.03	7616.19	1771.58	23169.4	15976.2	18046.5	19064	3702.98
S	GECA04s07182g	MET2	L-serine/homoserine O-acetyltransferase	GECA04s07182g	770.917	774.018	683.306	742.747	51.5004	584.263	534.146	476.652	531.687	53.8475	657.623	585.86	475.775	573.086	91.5944	1841.73	1113.37	1182.64	1379.25	402.016
S	GECA24s01253g	MET2	L-serine/homoserine O-acetyltransferase	GECA24s01253g	483.399	489.139	437.847	470.128	28.1036	424.318	361.485	286.852	357.552	68.8177	329.753	247.064	279.781	285.533	41.6436	1492.81	1192.18	1048.09	1244.36	226.907
S	GECA02s02870g	MCY1	cysteine synthase	GECA02s02870g	771.757	710.108	771.128	750.998	35.4132	744.207	698.725	744.858	729.263	26.4491	595.912	597.479	730.567	641.319	77.2946	135.461	189.474	103.865	142.933	43.2909
S	GECA18s02320g	MCY1	cysteine synthase	GECA18s02320g	1213.96	1133.67	1124.31	1157.31	49.282	1522.96	1746.81	1636.97	1635.58	111.93	2400.61	1691.53	1513.07	1868.4	469.458	5905.57	5939.08	6061.92	5968.86	82.3183
S	GECA02s04520g	SHM1	Mitochondrial serine hydroxymethyltransferase	GECA02s04520g	1113.08	1096.49	1284.16	1164.58	103.895	1493.46	1701.63	1520.79	1571.96	113.123	1481.06	1518.47	1435.65	1478.39	41.4703	905.812	1016.12	1123.63	1015.18	108.91
S	GECA02s08238g	SHM2	Cytosolic serine hydroxymethyltransferase	GECA02s08238g	11090	13415.6	13098.1	12534.6	1261.06	12433	11538.5	11455.9	11809.1	541.83	9385.72	7940.91	8676.64	8667.76	722.448	20880.2	16611.7	23036.7	20176.2	3269.87
S	GECA01s02100g	CDO	cysteine dioxygenase	GECA01s02100g	205.97	233.5	228.401	222.624	14.646	555.535	672.642	626.771	618.316	59.0098	1069.81	1145.42	1376.86	1197.36	159.975	1483.23	1780.72	1900.25	1721.4	214.744
S	GECA05s00461g	CSAD	cysteine sulfinic acid decarboxylase	GECA05s00461g	1938.22	2112.36	2367.09	2139.22	215.692	2858.42	2716.28	2344.53	2639.75	265.356	2428.4	2444.96	3151.58	2674.98	412.832	1361.45	1237.45	1022.12	1207.01	171.702
S	GECA04s00351g	GSH1	Gamma glutamylcysteine synthetase	GECA04s00351g	767.554	926.482	924.343	872.793	91.1459	825.732	751.625	752.508	776.622	42.5331	603.92	513.698	572.302	563.306	45.7787	1284.83	1022.82	694.005	1000.55	296.042
S	GECA03s03519g	GSH2	Glutathione synthetase	GECA03s03519g	618.331	526.315	589.482	578.043	47.0623	611.826	595.496	580.875	596.065	15.4834	584.606	647.015	605.131	612.25	31.8077	528.162	514.765	500.439	514.455	13.8644
S	GECA09s00406g	ECM38	Gamma-glutamyltranspeptidase	GECA09s00406g	242.54	172.514	232.823	215.959	37.9368	255.445	276.257	349.003	293.568	49.1226	498.87	744.862	477.245	573.659	148.66	488.482	353.796	448.506	430.261	69.1716
S	GECA09s02133g	ECM38	Gamma-glutamyltranspeptidase	GECA09s02133g	401.852	317.878	401.202	373.644	48.2959	576.498	700.929	597.608	625.012	66.5882	811.665	1300.76	1124.02	1078.82	247.66	410.489	427.574	431.982	423.348	11.3527
S	GECA01s03893g	DUG2	Component of glutamine amidotransferase (GATase II)	GECA01s03893g	652.799	662.071	691.836	668.902	20.3951	904.151	986.37	927.487	939.336	42.3709	918.128	1199.85	1111.28	1076.42	144.061	715.619	843.41	753.019	770.683	65.7012
S	GECA14s02672g	DUG2	Component of glutamine amidotransferase (GATase II)	GECA14s02672g	59.269	51.3784	52.7564	54.4679	4.21452	27.175	31.5932	21.992	26.9201	4.80571	73.0168	33.635	33.3189	46.6569	22.8289	893.497	511.412	587.779	664.229	202.19
S	GECA06s01264g	DUG3	Component of glutamine amidotransferase (GATase II)	GECA06s01264g	1018.5	1050.96	1031.75	1033.74	16.32	995.77	1022	1116.81	1044.86	63.6747	1277.56	1176	1207.81	1220.46	51.9465	2733.86	2837.08	2853.92	2808.28	65.0036
S	GECA16s02397g	DUG1	Cys-Gly metallo-di-peptidase	GECA16s02397g	4302.25	3677.94	3760.55	3913.58	339.124	3187.63	3197.16	3113.3	3166.03	45.9154	2852.84	3627.68	2930.6	3137.04	426.686	1236.94	1219	1227.49	1227.81	8.97216
S	GECA14s01275g	DUG1	Cys-Gly metallo-di-peptidase	GECA14s01275g	420.768	451.127	427.106	433	16.0152	454.987	500.716	516.333	490.679	31.8809	363.2	447.651	450.786	420.545	49.6875	75.2563	130.787	77.8985	94.6473	31.3259
BCAA	GECA08s04740g	ILV1	Threonine deaminase	GECA08s04740g	1179.07	1351.29	1352.4	1294.25	99.751	1009.36	1030.45	1076.65	1038.82	34.4177	1102.32	894.69	1000.06	999.022	103.818	1651.53	1316.26	1175.56	1381.12	244.526
BCAA	GECA15s03233g	CHA1	L-serine (L-threonine) deaminase	GECA15s03233g	30.6853	29.6574	30.327	30.2233	0.521749	33.7746	25.3481	17.2111	25.4446	8.28219	400.886	142.49	252.342	265.239	129.68	4549.58	4186.87	4848.59	4528.35	331.372
BCAA	GECA02s03255g	CHA1	L-serine (L-threonine) deaminase	GECA02s03255g	225.726	177.945	188.912	197.528	25.0289	184.79	178.171	177.848	180.27	3.918	241.191	205.479	184.724	210.465	28.5617	213.454	204.565	228.974	215.664	12.354
BCAA	GECA11s00197g	ILV2	Acetolactate synthase	GECA11s00197g	8617.96	11217.2	9827.54	9887.57	1300.66	10647.9	9439.03	9056.87	9714.61	830.567	8688.53	7795.36	8161.18	8215.03	449.012	7845.81	5291.85	4931.21	6022.96	1588.9
BCAA	GECA09s03013g	ILV6	Regulatory subunit of acetolactate synthase	GECA09s03013g	316.521	276.524	286.843	293.296	20.7647	240.305	235.48	236.653	237.479	2.51634	255.794	322.284	223.923	267.334	50.1857	162.827	261.574	191.205	205.202	50.8398
BCAA	GECA15s00593g	ILV6	Regulatory subunit of acetolactate synthase	GECA15s00593g	843.217	991.645	892.752	909.205	75.5694	934.82	1005.11	911.232	950.386	48.8343	670.342	633.561	626.69	643.531	23.4716	313.34	283.372	276.186	290.966	19.7068
BCAA	GECA05s06643g	ILV3	Dihydroxyacid dehydratase	GECA05s06643g	3737.31	4091.47	4157.33	3995.37	225.903	2643.74	2540.32	4463.41	3215.82	1081.68	2804.79	3195.93	2915.41	2972.04	201.629	2703.75	2739.82	1489.51	2311.03	711.683
BCAA	GECA12s00527g	ILV5	Bifunctional acetohydroxyacid reductoisomerase	GECA12s00527g	5335.47	5113.19	5154.02	5200.89	118.319	5625.61	5785.97	5449.7	5620.43	168.193	4206.71	4896.03	4817.53	4640.09	377.363	4868.4	4617.8	4820.26	4768.82	132.986
BCAA	GECA22s00593g	ILV5	Bifunctional acetohydroxyacid reductoisomerase	GECA22s00593g	3897.04	5022.13	4460.29	4459.82	562.547	2598.32	2385.66	2443.98	2475.98	109.884	1905.03	1113.62	1559.62	1526.09	396.769	6255.85	3603.36	3996.43	4618.54	1431.5
BCAA	GECA01s01660g	LEU4/LEU9	2-isopropylmalate synthase	GECA01s01660g	3249.7	3577.69	3405.16	3410.85	164.067	3665.52	3235.74	3299.27	3400.18	231.98	3579.71	2644.93	3024.18	3082.94	470.15	8654.47	7511.88	7348.42	7838.26	711.571
BCAA	GECA02s06126g	LEU1	isopropylmalate isomerase	GECA02s06126g	4129.91	4166.24	4125.43	4140.53	22.3842	4478.05	4666.25	5140.38	4761.56	341.297	6551.73	5141.87	5059.58	5584.39	838.748	39311.2	37319.6	33597.8	36742.9	2899.99
BCAA	GECA07s02881g	LEU2	Beta-isopropylmalate dehydrogenase	GECA07s02881g	588.066	553.466	604.646	582.059	26.1129	779.923	962.124	890.675	877.574	91.8046	913.888	938.722	908.921	920.51	15.9658	3755.97	3348.49	4263.17	3789.21	458.246
BCAA	GECA08s04762g	LEU2	Beta-isopropylmalate dehydrogenase	GECA08s04762g	85.7508	52.6315	72.0267	70.1364	16.6404	71.4314	64.2886	103.745	79.8216	21.0236	150.744	217.71	98.9769	155.81	59.5285	162.827	182.767	212.45	186.015	24.9705
BCAA	GECA08s02584g	BAT1	Mitochondrial branched-chain amino acid aminotransferase	GECA08s02584g	1990.76	2015.04	2082.77	2029.52	47.6849	2431.39	2333.12	2279.99	2348.17	76.8097	1852.27	1785.71	1699.27	1779.08	76.7181	647.204	632.138	639.712	639.685	7.53295
BCAA	GECA01s10493g	BAT2	Cytosolic branched-chain amino acid aminotransferase	GECA01s10493g	8301.44	9342.51	8786.63	8810.19	520.938	14001.7	11128.2	10374	11834.6	1914.27	11541.8	4972.47	8580.12	8364.81	3289.97	11908.3	9534.05	11876	11106.1	1361.53
	GECA27s00967g	ARO8	Aromatic aminotransferase	GECA27s00967g	1308.12	1635.34	1593.75	1512.4	178.131	1406.5	1473.13	1396.49	1425.37	41.6583	909.177	693.492	1239.17	947.28	274.828	998.856	952.399	1137.79	1029.68	96.4628
	GECA03s05400g	ARO8	Aromatic aminotransferase	GECA03s05400g	639.348	561.403	642.87	614.54	46.0521	1121.16	1315.16	1134.02	1190.11	108.484	2252.69	2065.8	2421.99	2246.83	178.169	4663.15	4235.49	4107.37	4335.34	291.032
	GECA08s04300g	PDC1/PDC5/PDC6/ARO10	pyruvate decarboxylase	GECA08s04300g	10529.3	10588.5	11858.2	10992	750.726	7095.01	8367.43	8525.71	7996.05	784.33	8360.66	9755.37	8299.85	8805.29	823.35	3828.49	4304.24	3323.67	3818.8	490.358
	GECA10s02628g	PDC1/PDC5/PDC6/ARO10	pyruvate decarboxylase	GECA10s02628g	775.541	687.551	803.351	755.481	60.4497	1955.44	2477.5	1906.61	2113.18	316.451	3240.53	2668.17	3000.17	2969.63	287.402	13105.5	13915.4	13153	13391.3	454.496
	GECA18s01594g	PDB1	E1 beta subunit of the pyruvate dehydrogenase complex	GECA18s01594g	1367.81	1413.11	1580.48	1453.8	112.022	1993.09	2503.58	2337.36	2278.01	260.368	2549.47	2394.2	2028.05	2323.9	267.723	3229.18	3152.31	4874.56	3752.01	972.909
	GECA07s02045g	PDB1	E1 beta subunit of the pyruvate dehydrogenase complex	GECA07s02045g	749.479	690.893	654.559	698.31	47.8929	1574.99	1700.89	1497.37	1591.08	102.713	2394.95	1286.69	1422.91	1701.52	604.381	4166.46	3340.1	5044.52	4183.69	852.337
	GECA02s03772g	LAT1	Dihydrolipoamide acetyltransferase component (E2) of pyruvate dehydrogenase complex	GECA02s03772g	269.443	337.51	376.877	327.943	54.3523	668.117	797.913	752.03	739.353	65.82	1155.08	1335.61	1201.93	1230.88	93.683	1528.39	1458.78	2721.73	1902.96	709.922
	GECA09s01165g	LPD1	lipoamide dehydrogenase component (E3) of the pyruvate dehydrogenase	GECA09s01165g	7142.12	6970.75	7116.75	7076.54	92.4887	8106.3	8309.02	8106.91	8174.08	116.866	7549.94	8960.36	8603.64	8371.31	733.349	5412.98	4941.41	4062.52	4805.64	685.389
	GECA04s06060g	LPD1	lipoamide dehydrogenase component (E3) of the pyruvate dehydrogenase	GECA04s06060g	2195.47	2248.12	2367.41	2270.33	88.0922	2190.31	2357.37	2189.63	2245.77	96.649	1728.38	2191.78	2083.9	2001.35	242.478	2555.98	1765.63	1897.89	2073.17	423.325
FA	GECA15s02562g	OLE1	delta 9 desaturase	GECA15s02562g	5935.3	6472.42	5724.23	6043.99	385.756	6318.58	6146.72	5994.24	6153.18	162.262	6751.94	5258.68	6695.15	6235.25	846.218	11287.1	10600.5	12258.4	11382	833.022
FA	GECA01s08469g		delta 12 desaturase	GECA01s08469g	8110.6	10265.2	9205.21	9193.68	1077.36	7824.85	7454.9	6867.23	7382.33	482.917	7703.04	5043.41	7024.91	6590.45	1382.02	8989.71	9351.29	8479.13	8940.04	438.194
FA	GECA13s03475g		delta 6 desaturase	GECA13s03475g	2639.36	3315.37	2946.78	2967.17	338.465	1739.2	1735.42	2227.88	1900.84	283.237	1123.52	1275.07	1185.27	1194.62	76.2083	533.636	680.764	490.996	568.465	99.563
FA	GECA14s02507g		aldo-keto reductase	GECA14s02507g	442.205	352.548	428.054	407.602	48.2008	675.881	634.436	500.556	603.625	91.6337	718.391	586.472	507.624	604.162	106.492	6355.74	4228.79	4461.46	5015.33	1166.64
FA	GECA01s06709g		aldo-keto reductase	GECA01s06709g	524.593	503.341	605.593	544.509	53.957	428.977	562.801	556.014	515.931	75.3805	523.837	676.369	683.528	627.911	90.2022	217.559	422.543	247.859	295.987	110.643
FA	GECA01s07039g		aldo-keto reductase	GECA01s07039g	10.929	12.949	9.1613	11.0131	1.89526	9.70536	12.4904	15.2988	12.4982	2.79671	11.7769	15.9002	11.2696	12.9822	2.5397	6.84148	8.3838	9.44224	8.22251	1.30786
FA	GECA02s06148g		aldo-keto reductase	GECA02s06148g	1026.91	819.13	964.463	936.834	106.609	600.956	549.575	827.567	659.366	147.914	639.251	552.225	488.025	559.833	75.8996	2872.05	2785.1	2197.68	2618.28	366.833
FA	GECA14s02529g		aldo-keto reductase	GECA14s02529g	122.321	88.5546	116.885	109.254	18.1308	195.66	214.173	224.222	211.352	14.4887	300.076	266.022	234.213	266.77	32.9379	392.701	256.544	231.335	293.527	86.8075
	GECA10s00109g		alcohol dehydrogenase	GECA10s00109g	5631.81	5058.89	8088.16	6259.62	1609.26	2251.26	2917.97	2694.97	2621.4	339.39	2664.88	3151.29	3455.37	3090.51	398.735	1747.31	2060.74	1390.37	1732.81	335.419
	GECA32s02474g		alcohol dehydrogenase	GECA32s02474g	1976.89	1748.54	2120.05	1948.49	187.378	1658.45	1715.22	1560.95	1644.87	78.0249	2231.96	3049.77	2167.2	2482.98	491.927	183.352	513.088	311.594	336.011	166.219
	GECA20s01396g		alcohol dehydrogenase	GECA20s01396g	10103	8469.08	7523.64	8698.59	1304.93	7698.68	12371	12965.2	11011.6	2884.44	5687.3	11887.2	15189	10921.2	4823.96	1204.1	3849.84	1730.29	2261.41	1400.55
	GECA19s01275g		alcohol dehydrogenase	GECA19s01275g	218.581	281.955	273.891	258.142	34.4977	224.388	257.154	311.234	264.259	43.8568	262.861	240.337	261.652	254.95	12.6694	275.028	316.908	259.662	283.866	29.6286
	GECA07s02870g		alcohol dehydrogenase	GECA07s02870g	1174.03	882.205	1003.32	1019.85	146.613	1364.19	1260.06	1200.95	1275.06	82.6449	1559.26	1580.23	987.319	1375.6	336.429	6964.63	9451.89	8554.67	8323.73	1259.61
	GECA01s06104g		alcohol dehydrogenase	GECA01s06104g	505.678	593.149	692.468	597.098	93.4575	256.998	308.585	373.863	313.149	58.5663	320.803	357.754	439.516	372.691	60.7498	138.198	544.947	254.94	312.695	209.435
	GECA10s03893g		alcohol dehydrogenase	GECA10s03893g	342.583	331.662	323.804	332.683	9.43083	385.885	432.754	543.106	453.915	80.7183	496.986	706.334	638.45	613.923	106.808	458.379	657.29	453.228	522.965	116.357
	GECA01s04487g		alcohol dehydrogenase	GECA01s04487g	104.246	109.44	110.251	107.979	3.25833	141.698	160.538	188.844	163.693	23.7308	100.339	160.225	97.0169	119.194	35.5728	5321.3	5484.68	4090.85	4965.61	761.957
	GECA02s00736g		alcohol dehydrogenase	GECA02s00736g	3387.16	3932.33	3257.95	3525.81	357.932	3510.62	3502.81	2730.83	3248.09	447.976	10201.2	3175.75	4724.43	6033.78	3691.19	39676.5	34680.4	32379.8	35578.9	3730.4
	GECA01s06863g		alcohol acetyltransferase	GECA01s06863g	278.69	214.703	258.096	250.496	32.6634	274.468	268.175	252.908	265.183	11.087	280.761	283.145	233.233	265.713	28.1542	370.808	321.938	439.064	377.27	58.8299
	GECA01s06874g		alcohol acetyltransferase	GECA01s06874g	171.081	149.123	162.692	160.965	11.0807	204.201	209.764	166.852	193.606	23.3358	297.249	245.23	204.324	248.934	46.5735	324.286	372.241	514.602	403.71	98.9836
	GECA01s06885g		alcohol acetyltransferase	GECA01s06885g	273.646	256.474	301.691	277.27	22.8252	275.244	263.399	233.306	257.317	21.6206	230.356	247.064	254.792	244.071	12.4898	88.9393	98.9288	101.504	96.4574	6.63699
	GECA18s01803g		alcohol acetyltransferase	GECA18s01803g	193.78	159.148	147.213	166.713	24.1881	151.792	141.435	170.677	154.634	14.8268	155.455	185.298	178.844	173.199	15.7019	94.4124	130.787	75.5379	100.246	28.0828
	GECA18s01814g		alcohol acetyltransferase	GECA18s01814g	434.639	550.125	512.717	499.16	58.9243	612.214	774.034	917.447	767.899	152.709	187.488	596.256	393.458	392.401	204.386	10.9464	6.70704	9.44224	9.03188	2.14925
	GECA18s01209g		aldehyde dehydrogenase	GECA18s01209g	11900.4	11067.7	8410.7	10459.6	1822.6	10206.9	13448.4	10689.1	11448.1	1749	13305.6	10757.1	15163.1	13075.2	2212	40902.5	44858.3	41947.2	42569.3	2050.01
	GECA02s02694g		aldehyde dehydrogenase	GECA02s02694g	6294.28	5785.71	4847.59	5642.53	733.896	9173.12	14970.1	17417.6	13853.6	4234.13	9921.34	17096.4	17162.2	14726.6	4161.63	9000.65	11806.1	10620.2	10475.6	1408.28
	GECA07s02430g		aldehyde dehydrogenase	GECA07s02430g	361.919	251.044	277.366	296.776	57.93	69.4904	75.3095	73.1472	72.649	2.94136	89.9756	141.878	40.6687	90.8409	50.6104	93.0441	112.343	125.11	110.166	16.1433
	GECA02s07072g		aldehyde dehydrogenase	GECA02s07072g	670.033	632.831	736.379	679.748	52.4527	951.902	980.125	977.208	969.745	15.5215	1076.88	1623.65	1086.3	1262.28	312.996	571.948	508.058	554.732	544.912	33.0573
	GECA15s00373g		aldehyde dehydrogenase	GECA15s00373g	127.786	139.515	148.476	138.592	10.3761	116.464	117.924	122.868	119.085	3.35627	184.191	206.702	210.203	200.365	14.1166	584.262	613.694	498.078	565.345	60.0846
	GECA15s02936g		aldehyde dehydrogenase	GECA15s02936g	45.3975	40.5179	44.5429	43.4861	2.60579	41.5389	53.2677	62.6293	52.4786	10.5673	123.422	99.6818	63.208	95.4373	30.3306	127.252	162.646	139.273	143.057	17.9979
	GECA01s11296g		aldehyde dehydrogenase	GECA01s11296g	342.163	322.89	350.972	338.675	14.3623	555.535	609.456	670.277	611.756	57.4056	932.731	1065.31	617.87	871.971	229.825	674.57	724.36	741.216	713.382	34.6526
	GECA24s00615g		aldehyde dehydrogenase	GECA24s00615g	487.603	473.266	481.126	480.665	7.17951	578.828	589.251	587.09	585.056	5.50113	865.367	838.428	699.698	801.164	88.899	1864.99	1324.64	1628.79	1606.14	270.885
	GECA11s03343g		aldehyde dehydrogenase	GECA11s03343g	1646.5	1566	1692.94	1635.15	64.2308	2720.22	2660.81	2922.06	2767.7	136.944	3667.33	3902.27	3499.96	3689.85	202.098	699.199	1084.86	646.793	810.285	239.231
	GECA11s00219g		aldehyde dehydrogenase	GECA11s00219g	1608.25	1677.53	1870.17	1718.65	135.716	3270.71	3496.93	3712.34	3493.33	220.839	5561.53	5140.65	5719.59	5473.92	299.248	23458.1	21200.9	19956.2	21538.4	1775.17
Oxidative	GECA01s01385g	AHP1	Thiol-specific peroxiredoxin	GECA01s01385g	1306.86	1195.91	1164.12	1222.29	74.9411	1230.64	1308.18	1183.26	1240.69	63.0627	1013.76	1229.82	1044.16	1095.91	116.959	259.976	310.2	318.676	296.284	31.7278
Oxidative	GECA02s08414g	AHP1	Thiol-specific peroxiredoxin	GECA02s08414g	3613.72	3063.49	3488.24	3388.49	288.364	5554.18	6107.41	5759.5	5807.03	279.662	6559.74	8488.24	6645.17	7231.05	1089.6	3699.87	2982.95	2698.12	3126.98	516.174
Oxidative	GECA16s01066g	AHP1	Thiol-specific peroxiredoxin	GECA16s01066g	301.809	292.815	262.519	285.714	20.5854	276.409	239.888	226.613	247.637	25.7863	173.356	215.264	170.025	186.215	25.2123	36.944	36.8887	28.3267	34.0531	4.9593
Oxidative	GECA03s00725g	TRR1	Cytoplasmic thioredoxin reductase	GECA03s00725g	2862.14	3047.62	3574.48	3161.41	369.554	6477.36	6766.46	5400.46	6214.76	719.867	5498.87	5828.02	7184.64	6170.51	893.548	1044.01	1324.64	849.802	1072.82	238.726
Oxidative	GECA03s06071g	GRX2	Cytoplasmic glutaredoxin	GECA03s06071g	750.32	752.714	746.488	749.841	3.14085	780.311	724.073	794.101	766.162	37.0963	746.656	833.536	610.031	730.074	112.671	1090.53	907.127	1066.97	1021.54	99.7859
Oxidative	GECA03s02892g	GRX5	Hydroperoxide and superoxide-radical responsive glutathione-dependent oxidoreductase	GECA03s02892g	598.995	688.387	613.807	633.729	47.9106	579.992	534.146	673.623	595.921	71.0898	653.383	652.518	571.322	625.741	47.1304	543.214	669.027	580.698	597.646	64.5963
Oxidative	GECA10s02133g	GRX6	Cis-golgi localized monothiol glutaredoxin	GECA10s02133g	1460.71	1261.9	1158.43	1293.68	153.623	1073.02	1158.3	1307.57	1179.63	118.717	1099.96	1278.74	1329.33	1236.01	120.505	920.863	848.44	729.413	832.906	96.6659
Oxidative	GECA03s06489g	CCP1	Mitochondrial cytochrome-c peroxidase	GECA03s06489g	4047.94	3943.6	4422.06	4137.87	251.586	4417.49	4475.95	7134.48	5342.64	1552.05	4804.51	5334.51	5094.37	5077.79	265.388	3320.85	2949.42	2943.62	3071.3	216.142
Oxidative	GECA11s03178g	CCP1	Mitochondrial cytochrome-c peroxidase	GECA11s03178g	2989.93	2764.41	2997.32	2917.22	132.391	2173.22	2235.41	3950.9	2786.51	1008.87	2519.79	2607.02	2654.25	2593.68	68.2136	3948.9	3561.44	3285.9	3598.75	333.073
Oxidative	GECA04s05422g	PRX1	Mitochondrial peroxiredoxin	GECA04s05422g	282.473	241.854	241.985	255.437	23.4139	125.005	105.066	97.5296	109.2	14.1966	158.282	171.233	90.6471	140.054	43.2747	1862.25	985.935	1022.12	1290.1	495.825
Oxidative	GECA05s05202g	PRX1	Mitochondrial peroxiredoxin	GECA05s05202g	1053.39	1002.92	1111.36	1055.89	54.2618	1162.31	1038.17	892.109	1030.86	135.25	968.062	1013.94	957.92	979.974	29.8504	413.225	444.341	401.295	419.621	22.2242
Oxidative	GECA24s00637g	PRX1	Mitochondrial peroxiredoxin	GECA24s00637g	951.246	1118.63	1100.94	1056.94	91.9574	919.68	877.631	572.269	789.86	189.608	355.663	428.081	494.884	426.209	69.6297	381.755	212.948	207.729	267.477	99.0014
Oxidative	GECA09s03035g	SOD1	Cytosolic copper-zinc superoxide dismutase	GECA09s03035g	1336.28	1227.23	1445.59	1336.37	109.178	1774.14	1895.96	1831.07	1833.72	60.9545	2451.01	2459.63	2277.45	2396.03	102.786	3698.5	3749.23	4060.16	3835.97	195.809
Oxidative	GECA01s09965g	SOD2	Mitochondrial manganese superoxide dismutase	GECA01s09965g	3136.63	2773.6	2797.99	2902.74	202.924	3188.02	3122.96	2855.61	3055.53	176.164	2625.78	3189.82	2846.81	2887.47	284.209	283.237	385.655	380.05	349.647	57.581
Oxidative	GECA12s02155g	TRX3	Mitochondrial thioredoxin	GECA12s02155g	3303.09	3296.99	3392.21	3330.76	53.3006	3843.71	3619.26	3622.94	3695.3	128.537	2947.05	3016.75	3138.35	3034.05	96.8148	6801.8	6333.12	6267.29	6467.4	291.462
Oxidative	GECA12s04025g	TSA1	Thioredoxin peroxidase	GECA12s04025g	6749.09	6212.61	6695.64	6552.45	295.522	8520.92	8713.86	7116.31	8117.03	871.998	6766.54	8137.83	8265.55	7723.31	831.04	1033.06	912.157	1038.65	994.622	71.4716
Oxidative	GECA15s01209g	DOT5	Nuclear thiol peroxidase	GECA15s01209g	667.511	572.263	592.957	610.911	50.0979	616.484	707.542	670.277	664.768	45.7779	685.416	785.224	622.77	697.803	81.9321	398.174	400.745	457.949	418.956	33.793
Oxidative	GECA17s00835g	YAP1	Basic leucine zipper (bZIP) transcription factor, required for oxidative stress tolerance	GECA17s00835g	1286.68	1258.56	1456.65	1333.96	107.173	1613.03	1581.5	1624.54	1606.36	22.282	2695.5	2526.29	2539.59	2587.13	94.0881	6908.53	6874.71	7690.7	7157.98	461.661
Oxidative	GECA21s01484g	HYR1	Thiol peroxidase_Intracellular hydroperoxide sensor which transduce a redox signal to Yap1p	GECA21s01484g	679.701	650.793	715.213	681.902	32.2663	849.801	756.401	708.524	771.575	71.8507	799.417	914.26	885.402	866.359	59.7428	4408.65	5546.72	5094.09	5016.49	572.99
Oxidative	GECA32s02342g	GTO1	Omega-class glutathione transferase	GECA32s02342g	214.797	150.793	172.485	179.359	32.5509	308.242	322.178	259.123	296.514	33.1231	469.663	590.141	445.396	501.733	77.5187	483.009	409.129	401.295	431.144	45.0862
Iron	GECA09s02496g		Iron uptake regulation (SreA)	GECA09s02496g	1698.62	1840.43	1682.84	1740.63	86.7909	3200.44	3815.8	2781.51	3265.92	520.248	3376.68	3895.54	3678.31	3650.18	260.575	3677.98	3485.98	4725.84	3963.27	667.348
Iron	GECA04s00901g		Iron uptake regulation (HapX)	GECA04s00901g	1390.93	1355.89	1142.32	1296.38	134.565	2997.79	3312.88	2511.86	2940.85	403.533	3389.87	2936.64	3614.62	3313.71	345.345	2305.58	2929.3	1994.67	2409.85	475.957
Iron	GECA01s09382g		Iron uptake regulation (HapX)	GECA01s09382g	1222.79	1249.79	1189.39	1220.66	30.2569	2448.86	2734.28	2244.14	2475.76	246.179	3068.59	3134.17	3807.67	3336.81	409.093	6545.93	6831.12	4758.89	6045.31	1123.16
Iron	GECA01s05213g	FRE1-8	Iron uptake (reductase)	GECA01s05213g	2014.72	1362.99	1615.55	1664.42	328.605	4244.35	3905.44	4226.28	4125.36	190.668	1698.23	857.998	2022.66	1526.29	601.065	1658.38	1711.97	1735.01	1701.79	39.3204
Iron	GECA01s05268g	FRE1-8	Iron uptake (reductase)	GECA01s05268g	1110.56	594.82	605.593	770.323	294.7	1227.92	1088.5	877.288	1064.57	176.537	388.638	495.351	361.119	415.036	70.9032	42.4172	33.5352	30.6873	35.5465	6.11816
Iron	GECA01s05180g	FRE1-8	Iron uptake (reductase)	GECA01s05180g	807.907	716.791	764.81	763.17	45.5802	1857.61	1977.15	1923.82	1919.52	59.8873	757.02	350.415	902.061	669.832	285.971	634.889	642.199	625.548	634.212	8.34586
Iron	GECA19s01132g	FRE1-8	Iron uptake (reductase)	GECA19s01132g	8.40694	14.6199	13.584	12.2036	3.32854	3.49393	1.46945	3.82469	2.92936	1.27508	15.5455	8.56163	2.44992	8.85236	6.55264	34.2074	33.5352	63.7351	43.8259	17.2452
Iron	GECA06s02276g	FRE1-8	Iron uptake (reductase)	GECA06s02276g	30199.8	25812.4	26136.5	27382.9	2444.89	20585.1	19943.4	19610.6	20046.4	495.314	16251.7	15569.9	16006.3	15942.6	345.296	1814.36	2231.77	1661.83	1902.65	295.047
Iron	GECA32s00846g	FRE1-8	Iron uptake (reductase)	GECA32s00846g	59.269	55.9732	120.36	78.5342	36.2601	25.2339	19.8376	64.5416	36.5377	24.4017	2.35538	3.66927	1.95994	2.66153	0.894846	15.0513	8.3838	11.8028	11.746	3.33409
Iron	GECA16s00164g	FRE1-8	Iron uptake (reductase)	GECA16s00164g	1605.73	1191.73	1598.49	1465.31	236.96	913.468	858.895	727.169	833.178	95.7753	889.392	373.654	532.613	598.553	264.116	2220.74	2272.01	2464.42	2319.06	128.473
Iron	GECA13s00879g	FRE1-8	Iron uptake (reductase)	GECA13s00879g	1972.69	2066.83	1878.7	1972.74	94.067	4432.24	5002.02	3453.69	4295.99	783.104	3730.92	3652.76	4874.37	4086.02	683.848	1874.57	2273.69	1421.06	1856.44	426.603
Iron	GECA01s04927g	FRE1-8	Iron uptake (reductase)	GECA01s04927g	213.536	221.804	248.619	227.986	18.34	321.053	329.525	328.923	326.5	4.727	316.563	267.245	257.732	280.513	31.5804	268.186	236.423	250.219	251.609	15.9271
Iron	GECA08s00802g	FRE1-8	Iron uptake (reductase)	GECA08s00802g	1013.46	1194.65	1055.44	1087.85	94.8448	1696.11	1792.37	1468.2	1652.23	166.477	1355.29	1360.08	1677.22	1464.19	184.499	2290.53	2084.21	2197.68	2190.81	103.33
Iron	GECA20s01022g	FRE1-8	Iron uptake (reductase)	GECA20s01022g	411.52	424.394	399.306	411.74	12.5453	417.719	430.182	387.25	411.717	22.0866	394.291	442.147	445.886	427.441	28.7699	142.303	192.827	110.946	148.692	41.3127
Iron	GECA05s03805g	FET3	Multicopper oxidase_Fe (II) uptake	GECA05s03805g	13852.1	18227.6	17681.3	16587	2384.19	21337.4	25322.7	24740	23800	2152.5	9409.75	9425.13	15907.3	11580.7	3746.96	5269.31	5353.89	5653.54	5425.58	201.899
Iron	GECA09s00571g	FET3	Multicopper oxidase_Fe (II) uptake	GECA09s00571g	3697.37	3177.11	3267.74	3380.74	277.933	5950.16	6861.24	4379.27	5730.22	1255.52	6860.28	10288.6	10269.1	9139.34	1973.74	1499.65	1846.11	1255.82	1533.86	296.63
Iron	GECA26s00230g	FTR1	Permease_Fe (II) uptake	GECA26s00230g	1866.76	1535.5	1642.4	1681.55	169.065	3804.5	4532.9	3504.85	3947.42	528.713	4156.31	6636.49	6871.05	5887.95	1504.22	1964.87	3006.43	1959.26	2310.19	602.968
Iron	GECA05s03794g	FTR1	Permease_Fe (II) uptake	GECA05s03794g	7018.96	8083.12	8018.98	7707.02	596.739	10023.3	11405.5	11281.9	10903.6	764.834	3733.28	3938.96	6377.64	4683.29	1470.94	2231.69	2528.55	2429.02	2396.42	151.091
Iron	GECA02s06786g	SIT1	Hydroxamate siderophore transport	GECA02s06786g	8171.55	6150.37	7843.65	7388.52	1084.73	18421.2	25809.1	11120.3	18450.2	7344.45	20194.1	29276.5	27339.7	25603.4	4783.66	1838.99	2454.78	1307.75	1867.17	574.032
Iron	GECA07s02375g	SIT1	Hydroxamate siderophore transport	GECA07s02375g	333.335	436.925	485.549	418.603	77.7432	1325.75	2032.25	899.758	1419.25	572.008	1071.7	1174.17	1320.02	1188.63	124.79	2876.16	2541.97	2072.57	2496.9	403.685
Iron	GECA12s01770g	SIT1	Hydroxamate siderophore transport	GECA12s01770g	4157.23	4615.28	3953.57	4242.03	338.907	8319.82	9642.18	6077.43	8013.15	1802.05	6466.46	6616.31	7601.13	6894.63	616.413	595.209	1517.47	575.977	896.218	538.104
